# Supplementary material for: Membrane Retention of West Nile Virus NS5 Depends on NS1 or NS3 for Enzymatic Activity
Source: Viruses. 2024 Aug 16;16(8):1303. doi: 10.3390/v16081303 (PMC11360346; doi:10.3390/v16081303)
Supplement: Supplementary file 1 [file viruses-16-01303-s001.zip]

Archive with 1 entries (1 files):
- viruses-3129301-supplementary.pdf
